# Supplementary material for: Dynamic diversity of SARS-CoV-2 genetic mutations in a lung transplantation patient with persistent COVID-19
Source: Nat Commun. 2024 Apr 29;15:3604. doi: 10.1038/s41467-024-47941-x (PMC11058237; doi:10.1038/s41467-024-47941-x)
Supplement: Supplementary file 4 — Source Data [file 41467_2024_47941_MOESM4_ESM.zip]

Archive with 7 entries (7 files):
- Source data for Figure 5.xlsx
- Source data for Supplementary Figure 1.xlsx
- Source data for Supplementary Figure 2.xlsx
- Source data R cote for Figure 5.txt
- Source data R cote for Figure 6.txt
- Source data R cote for Supplementary Figure 2.txt
- Source data for Figure 6.xlsx
