# Supplementary material for: Dynamic diversity of SARS-CoV-2 genetic mutations in a lung transplantation patient with persistent COVID-19
Source: Nat Commun. 2024 Apr 29;15:3604. doi: 10.1038/s41467-024-47941-x (PMC11058237; doi:10.1038/s41467-024-47941-x)
Supplement: Supplementary file 4 — Source Data [file 41467_2024_47941_MOESM4_ESM.zip › Source data for Figure 5.xlsx]

## Sheet: fig5 Growth Kinetics
sample	day	rep	logInfectivity
CH-LT1	1	1	4.25
CH-LT1	1	2	3.875
CH-LT1	1	3	4.125
CH-LT1	2	1	6.75
CH-LT1	2	2	6.375
CH-LT1	2	3	6.875
CH-LT1	3	1	7.125
CH-LT1	3	2	6.75
CH-LT1	3	3	6.75
CH-LT1	4	1	6.5
CH-LT1	4	2	6
CH-LT1	4	3	6
CH-LT1	5	1	5.5
CH-LT1	5	2	5
CH-LT1	5	3	5.125
CH-LT1m	1	1	4.75
CH-LT1m	1	2	4.5
CH-LT1m	1	3	4.625
CH-LT1m	2	1	7.125
CH-LT1m	2	2	7
CH-LT1m	2	3	7
CH-LT1m	3	1	7
CH-LT1m	3	2	6.75
CH-LT1m	3	3	7
CH-LT1m	4	1	6.125
CH-LT1m	4	2	5.875
CH-LT1m	4	3	6
CH-LT1m	5	1	5.625
CH-LT1m	5	2	5.375
CH-LT1m	5	3	5.25
CH-LT2m	1	1	3.875
CH-LT2m	1	2	4
CH-LT2m	1	3	4
CH-LT2m	2	1	6.875
CH-LT2m	2	2	7
CH-LT2m	2	3	6.875
CH-LT2m	3	1	6.625
CH-LT2m	3	2	6.625
CH-LT2m	3	3	6.875
CH-LT2m	4	1	6.25
CH-LT2m	4	2	5.75
CH-LT2m	4	3	5.75
CH-LT2m	5	1	5.375
CH-LT2m	5	2	5
CH-LT2m	5	3	5
CH-LT3m	1	1	4.875
CH-LT3m	1	2	4.625
CH-LT3m	1	3	4.75
CH-LT3m	2	1	7.25
CH-LT3m	2	2	7.25
CH-LT3m	2	3	7
CH-LT3m	3	1	6.75
CH-LT3m	3	2	6.75
CH-LT3m	3	3	7
CH-LT3m	4	1	6
CH-LT3m	4	2	5.875
CH-LT3m	4	3	6
CH-LT3m	5	1	5.125
CH-LT3m	5	2	5
CH-LT3m	5	3	5
CH-LT4	1	1	1.875
CH-LT4	1	2	1.5
CH-LT4	1	3	1.5
CH-LT4	2	1	3.75
CH-LT4	2	2	3.625
CH-LT4	2	3	3.5
CH-LT4	3	1	5.625
CH-LT4	3	2	6
CH-LT4	3	3	6.25
CH-LT4	4	1	6.75
CH-LT4	4	2	6.75
CH-LT4	4	3	6.75
CH-LT4	5	1	6.5
CH-LT4	5	2	6.375
CH-LT4	5	3	6.5
CH-LT6	1	1	2
CH-LT6	1	2	1.875
CH-LT6	1	3	2
CH-LT6	2	1	3.625
CH-LT6	2	2	3.625
CH-LT6	2	3	3.5
CH-LT6	3	1	4.75
CH-LT6	3	2	4.375
CH-LT6	3	3	4.75
CH-LT6	4	1	6.5
CH-LT6	4	2	6.25
CH-LT6	4	3	6.5
CH-LT6	5	1	6.375
CH-LT6	5	2	5.75
CH-LT6	5	3	6.25
CH-LT7	1	1	2
CH-LT7	1	2	1.5
CH-LT7	1	3	1.5
CH-LT7	2	1	3.625
CH-LT7	2	2	3
CH-LT7	2	3	2.875
CH-LT7	3	1	4.5
CH-LT7	3	2	4.5
CH-LT7	3	3	5
CH-LT7	4	1	6
CH-LT7	4	2	5.625
CH-LT7	4	3	5.625
CH-LT7	5	1	5.75
CH-LT7	5	2	5.625
CH-LT7	5	3	5.75
