# Supplementary material for: Dynamic diversity of SARS-CoV-2 genetic mutations in a lung transplantation patient with persistent COVID-19
Source: Nat Commun. 2024 Apr 29;15:3604. doi: 10.1038/s41467-024-47941-x (PMC11058237; doi:10.1038/s41467-024-47941-x)
Supplement: Supplementary file 4 — Source Data [file 41467_2024_47941_MOESM4_ESM.zip › Source data for Supplementary Figure 1.xlsx]

## Sheet: Supplementary Figure 1
day	Major mutations	Minor mutations
22	54	19
29	55	14
36	55	64
62	62	38
75	68	18
78	68	24
83	65	37
86	70	18
