# Supplementary material for: Dynamic diversity of SARS-CoV-2 genetic mutations in a lung transplantation patient with persistent COVID-19
Source: Nat Commun. 2024 Apr 29;15:3604. doi: 10.1038/s41467-024-47941-x (PMC11058237; doi:10.1038/s41467-024-47941-x)
Supplement: Supplementary file 4 — Source Data [file 41467_2024_47941_MOESM4_ESM.zip › Source data for Supplementary Figure 2.xlsx]

## Sheet: Supplementary Figure 2
sample	treatment	type	logav	se
CH-LT1	None	3 d.p.i.	6.70833	0.0416667
CH-LT1	Remdesivir	3 d.p.i.	0.25	0
CH-LT4	None	3 d.p.i.	5.70833	0.150231
CH-LT4	Remdesivir	3 d.p.i.	4.04167	0.0416667
CH-LT6	None	3 d.p.i.	5	0.190941
CH-LT6	Remdesivir	3 d.p.i.	4	0.144338
CH-LT7	None	3 d.p.i.	4.66667	0.0416667
CH-LT7	Remdesivir	3 d.p.i.	3.58333	0.0833333
CH-LT1	None	4 d.p.i.	5.875	0.0721688
CH-LT1	Remdesivir	4 d.p.i.	0.25	0
CH-LT4	None	4 d.p.i.	6.625	0.0721688
CH-LT4	Remdesivir	4 d.p.i.	5.83333	0.166667
CH-LT6	None	4 d.p.i.	6.375	0.0721688
CH-LT6	Remdesivir	4 d.p.i.	5.625	0.144338
CH-LT7	None	4 d.p.i.	5.75	0.0721688
CH-LT7	Remdesivir	4 d.p.i.	5.16667	0.0416667
