# Supplementary material for: Dynamic diversity of SARS-CoV-2 genetic mutations in a lung transplantation patient with persistent COVID-19
Source: Nat Commun. 2024 Apr 29;15:3604. doi: 10.1038/s41467-024-47941-x (PMC11058237; doi:10.1038/s41467-024-47941-x)
Supplement: Supplementary file 4 — Source Data [file 41467_2024_47941_MOESM4_ESM.zip › Source data R cote for Figure 5.txt]

fig5 <- ggplot(fig5, aes(x = day, y = logInfectivity, Group = sample, colour = sample)) +
              geom_smooth(method = "loess", aes(fill = Sample), alpha = 0.2) +
              geom_jitter(width = 0.1) +
              theme_bw(base_size = 14) +
              scale_y_continuous(limits = c(0, 8), breaks = c(0, 1, 2, 3, 4, 5, 6, 7, 8), 
                                 labels = c(expression(10^0), expression(10^1), expression(10^2), expression(10^3), expression(10^4), expression(10^5), expression(10^6), expression(10^7), expression(10^8))) +
              ylab(expression(paste("Virus Titre (TCID"[50]*"/mL)"))) +
              theme(panel.grid = element_blank(), legend.position = c(1, 0), legend.justification = c(1, 0), 
                    plot.margin = margin(t = 0.5, r = 0.5, b = 0.5, l = 0.5, unit = "cm"), 
                    legend.title = element_blank(), legend.background = element_blank())
ggsave("fig5_1.pdf", plot = fig5_1, device = "pdf", width = 150, height = 150, units = "mm")
