# Supplementary material for: Dynamic diversity of SARS-CoV-2 genetic mutations in a lung transplantation patient with persistent COVID-19
Source: Nat Commun. 2024 Apr 29;15:3604. doi: 10.1038/s41467-024-47941-x (PMC11058237; doi:10.1038/s41467-024-47941-x)
Supplement: Supplementary file 4 — Source Data [file 41467_2024_47941_MOESM4_ESM.zip › Source data R cote for Figure 6.txt]

fig6 <-  ggplot(fig6_predict, aes(x = dose, y = p, group = group)) +
               geom_line(aes(colour = group)) +
               geom_ribbon(aes(ymin = pmin, ymax = pmax, fill = group), alpha = 0.2) +
               geom_jitter(data = fig6_raw, aes(x = dose, y = tcid50, group = group, colour = group), height = 0, width = 0.05) +
               geom_hline(yintercept = 50, linetype = 2, colour = "darkgrey") +
               theme_bw(base_size = 14) + 
               scale_x_log10(limits = c(0.05, 50),breaks = c(0.1, 1, 10)) +
               scale_y_continuous(breaks = c(0, 25, 50, 75, 100, 125)) +
               annotation_logticks(sides = "b") +
               xlab(expression (paste ("Remdesivir (", mu, "M)", sep = ""))) +
               ylab("% Infectivity") +
               theme(panel.grid = element_blank(), legend.position = c(1, 1), legend.justification = c(1,1),
                     plot.margin = margin(t = 0.5, r = 0.5, b = 0.5, l = 0.5, unit = "cm"),
                     legend.title = element_blank(), legend.background = element_blank())
ggsave("fig6_1.pdf", plot = fig6_1, device = "pdf", width = 150, height = 150, units="mm")
