# Supplementary material for: Dynamic diversity of SARS-CoV-2 genetic mutations in a lung transplantation patient with persistent COVID-19
Source: Nat Commun. 2024 Apr 29;15:3604. doi: 10.1038/s41467-024-47941-x (PMC11058237; doi:10.1038/s41467-024-47941-x)
Supplement: Supplementary file 4 — Source Data [file 41467_2024_47941_MOESM4_ESM.zip › Source data R cote for Supplementary Figure 2.txt]

figs2 <- ggplot(data=figs2, aes(x=sample, y=logav, fill=treatment)) +
             geom_bar(color="black", stat="identity",position=position_dodge()) +
             geom_errorbar(aes(ymin = logav - se, ymax = logav + se, width = 0.3), position=position_dodge(0.9))+ 
             facet_wrap(~type) +
             theme_bw(base_size=14) +
             scale_y_continuous(limits=c(0, 8), breaks=c(0, 1, 2, 3, 4, 5, 6, 7, 8), 
                                labels=c(expression(10^0), expression(10^1), expression(10^2), expression(10^3), expression(10^4), expression(10^5), expression(10^6), expression(10^7), expression(10^8))) +
             xlab(NULL) +
             ylab(expression(paste("Virus Titre (TCID"[50]*"/mL)"))) +
             theme(panel.grid=element_blank(), legend.position=c(1, 1), legend.justification=c(1, 1), 
                   plot.margin=margin(t=0.5, r=0.5, b=0.5, l=0.5, unit="cm"), legend.title=element_blank(), 
                   legend.background=element_blank(), axis.text.x=element_text(angle=45, vjust=1, hjust=1)) +
             annotate("text", x=1+0.9/4, y=0.5, label="NA") +
             scale_fill_brewer(palette = "Accent")
ggsave("figs2.pdf", plot=figs2, device="pdf", width=150, height=150, units="mm")
