# Supplementary material for: Dynamic diversity of SARS-CoV-2 genetic mutations in a lung transplantation patient with persistent COVID-19
Source: Nat Commun. 2024 Apr 29;15:3604. doi: 10.1038/s41467-024-47941-x (PMC11058237; doi:10.1038/s41467-024-47941-x)
Supplement: Supplementary file 4 — Source Data [file 41467_2024_47941_MOESM4_ESM.zip › Source data for Figure 6.xlsx]

## Sheet: fig6_RDV Resistance raw
Experiment	Dose	TCID50
		LT1_CTRL	LT1m_V792I	LT2m_C799F	LT3m_M794I
EXP1	0.1	75	100	100	133
EXP1	0.5	56.2	75	100	100
EXP1	1	42.2	75	100	100
EXP1	2	1.78	23.7	75	75
EXP1	5	0	1	17.8	13.3
EXP1	10	0	0.024	10	0.018
EXP1	15	0	0.0024	0.24	0.018
EXP1	20	0	0	0.013	0
EXP1	25	0	0	0	0
EXP2	0.1	100	75	100	100
EXP2	0.5	100	100	75	100
EXP2	1	42.2	56.2	75	75
EXP2	2	0.56	10	56.2	56.2
EXP2	5	0.0024	0.56	31.6	7.5
EXP2	10	0	0.018	1.78	0.18
EXP2	15	0	0	0.13	0.018
EXP2	20	0	0	0.024	0
EXP2	25	0	0	0	0
EXP3	0.1	100	100	100	100
EXP3	0.5	75	75	100	75
EXP3	1	10	56.2	75	56.2
EXP3	2	0.24	42.2	56.2	42.2
EXP3	5	0	10	10	7.5
EXP3	10	0	1.78	0.24	0.18
EXP3	15	0	0.1	0.032	1.33
EXP3	20	0	0.0075	0.01	0.18
EXP3	25	0	0	0	0.0075

## Sheet: fig6_RDV Resistance predict
group	dose	p	pmin	pmax
CH-LT1	0.05	91.1969	79.6731	102.721
CH-LT1	0.0536134	91.1956	79.6753	102.716
CH-LT1	0.0574879	91.1939	79.6781	102.71
CH-LT1	0.0616423	91.1918	79.6815	102.702
CH-LT1	0.0660971	91.1892	79.6856	102.693
CH-LT1	0.0708737	91.1857	79.6907	102.681
CH-LT1	0.0759956	91.1813	79.697	102.666
CH-LT1	0.0814875	91.1757	79.7046	102.647
CH-LT1	0.0873764	91.1685	79.7139	102.623
CH-LT1	0.0936909	91.1593	79.7251	102.594
CH-LT1	0.100462	91.1476	79.7386	102.557
CH-LT1	0.107722	91.1326	79.7548	102.51
CH-LT1	0.115506	91.1133	79.7741	102.453
CH-LT1	0.123854	91.0888	79.797	102.381
CH-LT1	0.132804	91.0573	79.8239	102.291
CH-LT1	0.142402	91.0172	79.855	102.179
CH-LT1	0.152693	90.9659	79.8904	102.041
CH-LT1	0.163727	90.9003	79.9301	101.87
CH-LT1	0.17556	90.8165	79.9731	101.66
CH-LT1	0.188247	90.7096	80.0176	101.402
CH-LT1	0.201851	90.5732	80.0605	101.086
CH-LT1	0.216438	90.3993	80.096	100.703
CH-LT1	0.232079	90.1778	80.1149	100.241
CH-LT1	0.248851	89.896	80.1025	99.6895
CH-LT1	0.266835	89.5381	80.0365	99.0396
CH-LT1	0.286118	89.0843	79.8831	98.2854
CH-LT1	0.306795	88.5104	79.593	97.4277
CH-LT1	0.328967	87.7868	79.0982	96.4755
CH-LT1	0.35274	86.8783	78.3101	95.4464
CH-LT1	0.378232	85.7429	77.1263	94.3594
CH-LT1	0.405565	84.3327	75.4471	93.2184
CH-LT1	0.434875	82.5947	73.1998	91.9897
CH-LT1	0.466302	80.4726	70.3577	90.5875
CH-LT1	0.5	77.9109	66.9455	88.8764
CH-LT1	0.536134	74.8612	63.0314	86.6911
CH-LT1	0.574878	71.2896	58.7143	83.8648
CH-LT1	0.616423	67.1862	54.1083	80.2641
CH-LT1	0.660971	62.5748	49.324	75.8256
CH-LT1	0.708737	57.519	44.447	70.5909
CH-LT1	0.759956	52.124	39.522	64.726
CH-LT1	0.814875	46.531	34.552	58.51
CH-LT1	0.873764	40.9036	29.5284	52.2788
CH-LT1	0.936909	35.4095	24.4872	46.3318
CH-LT1	1.00462	30.2009	19.5539	40.848
CH-LT1	1.07722	25.3988	14.9263	35.8714
CH-LT1	1.15506	21.084	10.8015	31.3665
CH-LT1	1.23854	17.2958	7.30839	27.2831
CH-LT1	1.32804	14.0369	4.48498	23.5888
CH-LT1	1.42402	11.2821	2.293	20.2712
CH-LT1	1.52693	8.98782	0.646496	17.3291
CH-LT1	1.63727	7.10053	-0.560995	14.7621
CH-LT1	1.7556	5.5638	-1.43661	12.5642
CH-LT1	1.88247	4.32287	-2.07599	10.7217
CH-LT1	2.01851	3.3275	-2.55702	9.21202
CH-LT1	2.16438	2.5334	-2.93772	8.00451
CH-LT1	2.32079	1.90258	-3.25695	7.06211
CH-LT1	2.48851	1.40318	-3.53742	6.34379
CH-LT1	2.66835	1.0089	-3.79001	5.80781
CH-LT1	2.86118	0.698272	-4.01848	5.41502
CH-LT1	3.06795	0.453959	-4.22335	5.13127
CH-LT1	3.28967	0.262059	-4.4044	4.92852
CH-LT1	3.5274	0.111485	-4.56188	4.78485
CH-LT1	3.78232	-0.00656593	-4.69681	4.68368
CH-LT1	4.05565	-0.0990597	-4.81091	4.61279
CH-LT1	4.34875	-0.171493	-4.90631	4.56333
CH-LT1	4.66302	-0.228194	-4.98535	4.52896
CH-LT1	5	-0.272566	-5.05032	4.50519
CH-LT1	5.36134	-0.307281	-5.10338	4.48882
CH-LT1	5.74878	-0.334437	-5.14649	4.47762
CH-LT1	6.16423	-0.355676	-5.18136	4.47001
CH-LT1	6.60971	-0.372285	-5.20946	4.46489
CH-LT1	7.08737	-0.385272	-5.23204	4.46149
CH-LT1	7.59956	-0.395427	-5.25013	4.45927
CH-LT1	8.14875	-0.403367	-5.2646	4.45786
CH-LT1	8.73764	-0.409574	-5.27615	4.457
CH-LT1	9.36909	-0.414427	-5.28535	4.4565
CH-LT1	10.0462	-0.418221	-5.29268	4.45624
CH-LT1	10.7722	-0.421187	-5.2985	4.45613
CH-LT1	11.5506	-0.423505	-5.30313	4.45612
CH-LT1	12.3854	-0.425318	-5.30681	4.45617
CH-LT1	13.2804	-0.426735	-5.30972	4.45625
CH-LT1	14.2402	-0.427842	-5.31203	4.45635
CH-LT1	15.2693	-0.428708	-5.31386	4.45644
CH-LT1	16.3727	-0.429385	-5.31531	4.45654
CH-LT1	17.556	-0.429914	-5.31646	4.45663
CH-LT1	18.8247	-0.430327	-5.31737	4.45671
CH-LT1	20.1851	-0.430651	-5.31809	4.45678
CH-LT1	21.6438	-0.430904	-5.31865	4.45685
CH-LT1	23.2079	-0.431101	-5.3191	4.4569
CH-LT1	24.8851	-0.431256	-5.31946	4.45695
CH-LT1	26.6835	-0.431376	-5.31974	4.45699
CH-LT1	28.6118	-0.431471	-5.31996	4.45702
CH-LT1	30.6795	-0.431544	-5.32014	4.45705
CH-LT1	32.8967	-0.431602	-5.32028	4.45707
CH-LT1	35.274	-0.431647	-5.32039	4.45709
CH-LT1	37.8232	-0.431682	-5.32047	4.45711
CH-LT1	40.5565	-0.43171	-5.32054	4.45712
CH-LT1	43.4875	-0.431731	-5.3206	4.45713
CH-LT1	46.6302	-0.431748	-5.32064	4.45714
CH-LT1	50	-0.431761	-5.32067	4.45715
CH-LT1m (V792I)	0.05	91.4297	81.9911	100.868
CH-LT1m (V792I)	0.0536134	91.4241	81.9962	100.852
CH-LT1m (V792I)	0.0574879	91.4174	82.0019	100.833
CH-LT1m (V792I)	0.0616423	91.4096	82.0083	100.811
CH-LT1m (V792I)	0.0660971	91.4003	82.0155	100.785
CH-LT1m (V792I)	0.0708737	91.3893	82.0235	100.755
CH-LT1m (V792I)	0.0759956	91.3763	82.0325	100.72
CH-LT1m (V792I)	0.0814875	91.3609	82.0424	100.679
CH-LT1m (V792I)	0.0873764	91.3427	82.0534	100.632
CH-LT1m (V792I)	0.0936909	91.3211	82.0653	100.577
CH-LT1m (V792I)	0.100462	91.2955	82.0783	100.513
CH-LT1m (V792I)	0.107722	91.2652	82.0922	100.438
CH-LT1m (V792I)	0.115506	91.2294	82.1069	100.352
CH-LT1m (V792I)	0.123854	91.187	82.1222	100.252
CH-LT1m (V792I)	0.132804	91.1368	82.1377	100.136
CH-LT1m (V792I)	0.142402	91.0774	82.1529	100.002
CH-LT1m (V792I)	0.152693	91.0071	82.1669	99.8474
CH-LT1m (V792I)	0.163727	90.9241	82.1788	99.6694
CH-LT1m (V792I)	0.17556	90.8259	82.187	99.4648
CH-LT1m (V792I)	0.188247	90.7099	82.1896	99.2302
CH-LT1m (V792I)	0.201851	90.5728	82.1838	98.9619
CH-LT1m (V792I)	0.216438	90.411	82.166	98.656
CH-LT1m (V792I)	0.232079	90.2201	82.1316	98.3087
CH-LT1m (V792I)	0.248851	89.995	82.0742	97.9158
CH-LT1m (V792I)	0.266835	89.7298	81.986	97.4736
CH-LT1m (V792I)	0.286118	89.4177	81.8566	96.9788
CH-LT1m (V792I)	0.306795	89.0508	81.673	96.4287
CH-LT1m (V792I)	0.328967	88.6201	81.419	95.8213
CH-LT1m (V792I)	0.35274	88.1153	81.0747	95.1559
CH-LT1m (V792I)	0.378232	87.5247	80.6169	94.4325
CH-LT1m (V792I)	0.405565	86.8353	80.019	93.6515
CH-LT1m (V792I)	0.434875	86.0325	79.2531	92.812
CH-LT1m (V792I)	0.466302	85.1007	78.2913	91.91
CH-LT1m (V792I)	0.5	84.0226	77.1096	90.9356
CH-LT1m (V792I)	0.536134	82.7804	75.6898	89.871
CH-LT1m (V792I)	0.574878	81.3557	74.0222	88.6892
CH-LT1m (V792I)	0.616423	79.7302	72.1056	87.3547
CH-LT1m (V792I)	0.660971	77.8867	69.9472	85.8261
CH-LT1m (V792I)	0.708737	75.8103	67.5607	84.0598
CH-LT1m (V792I)	0.759956	73.4894	64.9642	82.0146
CH-LT1m (V792I)	0.814875	70.9174	62.178	79.6568
CH-LT1m (V792I)	0.873764	68.0942	59.2223	76.9662
CH-LT1m (V792I)	0.936909	65.0274	56.1139	73.9408
CH-LT1m (V792I)	1.00462	61.7334	52.8645	70.6023
CH-LT1m (V792I)	1.07722	58.2383	49.4785	66.9981
CH-LT1m (V792I)	1.15506	54.5773	45.9547	63.1999
CH-LT1m (V792I)	1.23854	50.7939	42.2907	59.2971
CH-LT1m (V792I)	1.32804	46.9384	38.4932	55.3836
CH-LT1m (V792I)	1.42402	43.0648	34.5891	51.5404
CH-LT1m (V792I)	1.52693	39.2282	30.6331	47.8233
CH-LT1m (V792I)	1.63727	35.4817	26.7049	44.2586
CH-LT1m (V792I)	1.7556	31.8735	22.8967	40.8503
CH-LT1m (V792I)	1.88247	28.4443	19.297	37.5917
CH-LT1m (V792I)	2.01851	25.2264	15.9779	34.4748
CH-LT1m (V792I)	2.16438	22.2423	12.9887	31.4959
CH-LT1m (V792I)	2.32079	19.5054	10.3543	28.6566
CH-LT1m (V792I)	2.48851	17.0206	8.07764	25.9636
CH-LT1m (V792I)	2.66835	14.7852	6.14436	23.426
CH-LT1m (V792I)	2.86118	12.7908	4.52736	21.0541
CH-LT1m (V792I)	3.06795	11.0244	3.19158	18.8572
CH-LT1m (V792I)	3.28967	9.47024	2.09798	16.8425
CH-LT1m (V792I)	3.5274	8.11065	1.20668	15.0146
CH-LT1m (V792I)	3.78232	6.92723	0.479291	13.3752
CH-LT1m (V792I)	4.05565	5.90167	-0.11943	11.9228
CH-LT1m (V792I)	4.34875	5.01629	-0.620464	10.653
CH-LT1m (V792I)	4.66302	4.25443	-1.04979	9.55866
CH-LT1m (V792I)	5	3.60072	-1.42802	8.62945
CH-LT1m (V792I)	5.36134	3.04115	-1.77031	7.85261
CH-LT1m (V792I)	5.74878	2.56317	-2.08678	7.21311
CH-LT1m (V792I)	6.16423	2.1556	-2.38326	6.69445
CH-LT1m (V792I)	6.60971	1.80859	-2.66238	6.27956
CH-LT1m (V792I)	7.08737	1.51353	-2.9247	5.95176
CH-LT1m (V792I)	7.59956	1.26292	-3.16975	5.69559
CH-LT1m (V792I)	8.14875	1.05025	-3.3968	5.4973
CH-LT1m (V792I)	8.73764	0.869929	-3.60528	5.34514
CH-LT1m (V792I)	9.36909	0.717135	-3.79505	5.22932
CH-LT1m (V792I)	10.0462	0.587739	-3.96638	5.14186
CH-LT1m (V792I)	10.7722	0.478211	-4.11995	5.07637
CH-LT1m (V792I)	11.5506	0.385538	-4.25673	5.0278
CH-LT1m (V792I)	12.3854	0.307154	-4.37787	4.99218
CH-LT1m (V792I)	13.2804	0.240874	-4.48466	4.96641
CH-LT1m (V792I)	14.2402	0.184843	-4.57841	4.94809
CH-LT1m (V792I)	15.2693	0.137487	-4.66041	4.93539
CH-LT1m (V792I)	16.3727	0.0974688	-4.73193	4.92687
CH-LT1m (V792I)	17.556	0.0636569	-4.79413	4.92145
CH-LT1m (V792I)	18.8247	0.0350923	-4.84811	4.9183
CH-LT1m (V792I)	20.1851	0.0109633	-4.89486	4.91679
CH-LT1m (V792I)	21.6438	-0.0094171	-4.93528	4.91644
CH-LT1m (V792I)	23.2079	-0.02663	-4.97016	4.9169
CH-LT1m (V792I)	24.8851	-0.0411667	-5.00024	4.9179
CH-LT1m (V792I)	26.6835	-0.0534426	-5.02613	4.91924
CH-LT1m (V792I)	28.6118	-0.063809	-5.0484	4.92078
CH-LT1m (V792I)	30.6795	-0.0725624	-5.06754	4.92241
CH-LT1m (V792I)	32.8967	-0.0799536	-5.08397	4.92406
CH-LT1m (V792I)	35.274	-0.0861944	-5.09807	4.92568
CH-LT1m (V792I)	37.8232	-0.0914638	-5.11016	4.92723
CH-LT1m (V792I)	40.5565	-0.0959128	-5.12051	4.92869
CH-LT1m (V792I)	43.4875	-0.0996692	-5.12938	4.93004
CH-LT1m (V792I)	46.6302	-0.102841	-5.13698	4.9313
CH-LT1m (V792I)	50	-0.105518	-5.14347	4.93244
CH-LT2m (C799F)	0.05	97.8807	89.7362	106.025
CH-LT2m (C799F)	0.0536134	97.8734	89.7416	106.005
CH-LT2m (C799F)	0.0574879	97.865	89.7474	105.983
CH-LT2m (C799F)	0.0616423	97.8554	89.7537	105.957
CH-LT2m (C799F)	0.0660971	97.8445	89.7605	105.928
CH-LT2m (C799F)	0.0708737	97.832	89.7679	105.896
CH-LT2m (C799F)	0.0759956	97.8177	89.7759	105.86
CH-LT2m (C799F)	0.0814875	97.8015	89.7844	105.819
CH-LT2m (C799F)	0.0873764	97.7829	89.7935	105.772
CH-LT2m (C799F)	0.0936909	97.7616	89.8031	105.72
CH-LT2m (C799F)	0.100462	97.7373	89.8132	105.662
CH-LT2m (C799F)	0.107722	97.7096	89.8237	105.596
CH-LT2m (C799F)	0.115506	97.678	89.8344	105.522
CH-LT2m (C799F)	0.123854	97.6419	89.8454	105.438
CH-LT2m (C799F)	0.132804	97.6007	89.8563	105.345
CH-LT2m (C799F)	0.142402	97.5537	89.8668	105.241
CH-LT2m (C799F)	0.152693	97.5	89.8766	105.123
CH-LT2m (C799F)	0.163727	97.4387	89.8853	104.992
CH-LT2m (C799F)	0.17556	97.3688	89.8922	104.845
CH-LT2m (C799F)	0.188247	97.2891	89.8966	104.682
CH-LT2m (C799F)	0.201851	97.1981	89.8975	104.499
CH-LT2m (C799F)	0.216438	97.0945	89.8937	104.295
CH-LT2m (C799F)	0.232079	96.9763	89.8836	104.069
CH-LT2m (C799F)	0.248851	96.8416	89.8654	103.818
CH-LT2m (C799F)	0.266835	96.6882	89.8368	103.54
CH-LT2m (C799F)	0.286118	96.5136	89.7948	103.232
CH-LT2m (C799F)	0.306795	96.3148	89.7358	102.894
CH-LT2m (C799F)	0.328967	96.0886	89.6556	102.522
CH-LT2m (C799F)	0.35274	95.8316	89.5487	102.114
CH-LT2m (C799F)	0.378232	95.5396	89.4087	101.67
CH-LT2m (C799F)	0.405565	95.208	89.2279	101.188
CH-LT2m (C799F)	0.434875	94.8321	88.9969	100.667
CH-LT2m (C799F)	0.466302	94.4061	88.705	100.107
CH-LT2m (C799F)	0.5	93.9239	88.3397	99.5081
CH-LT2m (C799F)	0.536134	93.379	87.8873	98.8707
CH-LT2m (C799F)	0.574878	92.7639	87.3328	98.195
CH-LT2m (C799F)	0.616423	92.0708	86.6611	97.4805
CH-LT2m (C799F)	0.660971	91.2912	85.8577	96.7248
CH-LT2m (C799F)	0.708737	90.4162	84.9095	95.9229
CH-LT2m (C799F)	0.759956	89.4364	83.8066	95.0662
CH-LT2m (C799F)	0.814875	88.342	82.5419	94.1421
CH-LT2m (C799F)	0.873764	87.1231	81.112	93.1343
CH-LT2m (C799F)	0.936909	85.7701	79.5167	92.0235
CH-LT2m (C799F)	1.00462	84.2735	77.7586	90.7884
CH-LT2m (C799F)	1.07722	82.6247	75.8425	89.4068
CH-LT2m (C799F)	1.15506	80.816	73.7746	87.8574
CH-LT2m (C799F)	1.23854	78.8416	71.5624	86.1207
CH-LT2m (C799F)	1.32804	76.6974	69.2137	84.181
CH-LT2m (C799F)	1.42402	74.382	66.7365	82.0274
CH-LT2m (C799F)	1.52693	71.8971	64.1383	79.6558
CH-LT2m (C799F)	1.63727	69.2477	61.4255	77.0699
CH-LT2m (C799F)	1.7556	66.4427	58.6031	74.2823
CH-LT2m (C799F)	1.88247	63.495	55.6751	71.315
CH-LT2m (C799F)	2.01851	60.4214	52.6443	68.1984
CH-LT2m (C799F)	2.16438	57.2423	49.5143	64.9704
CH-LT2m (C799F)	2.32079	53.9819	46.2914	61.6724
CH-LT2m (C799F)	2.48851	50.6666	42.9873	58.3459
CH-LT2m (C799F)	2.66835	47.3251	39.622	55.0282
CH-LT2m (C799F)	2.86118	43.9867	36.2247	51.7488
CH-LT2m (C799F)	3.06795	40.6809	32.8333	48.5284
CH-LT2m (C799F)	3.28967	37.4357	29.4913	45.38
CH-LT2m (C799F)	3.5274	34.2773	26.2441	42.3104
CH-LT2m (C799F)	3.78232	31.2289	23.1341	39.3238
CH-LT2m (C799F)	4.05565	28.3104	20.1978	36.4231
CH-LT2m (C799F)	4.34875	25.5378	17.4633	33.6123
CH-LT2m (C799F)	4.66302	22.923	14.9494	30.8967
CH-LT2m (C799F)	5	20.474	12.6654	28.2827
CH-LT2m (C799F)	5.36134	18.1952	10.6123	25.7782
CH-LT2m (C799F)	5.74878	16.0875	8.78338	23.3917
CH-LT2m (C799F)	6.16423	14.149	7.16595	21.132
CH-LT2m (C799F)	6.60971	12.3751	5.74262	19.0075
CH-LT2m (C799F)	7.08737	10.7595	4.49259	17.0263
CH-LT2m (C799F)	7.59956	9.29434	3.39295	15.1957
CH-LT2m (C799F)	8.14875	7.97082	2.41969	13.5219
CH-LT2m (C799F)	8.73764	6.77941	1.54888	12.0099
CH-LT2m (C799F)	9.36909	5.71032	0.757757	10.6629
CH-LT2m (C799F)	10.0462	4.7537	0.0259749	9.48142
CH-LT2m (C799F)	10.7722	3.89988	-0.663128	8.46289
CH-LT2m (C799F)	11.5506	3.13955	-1.32157	7.60067
CH-LT2m (C799F)	12.3854	2.46384	-1.95634	6.88402
CH-LT2m (C799F)	13.2804	1.8644	-2.56994	6.29873
CH-LT2m (C799F)	14.2402	1.33347	-3.1615	5.82843
CH-LT2m (C799F)	15.2693	0.863881	-3.72832	5.45608
CH-LT2m (C799F)	16.3727	0.449067	-4.26719	5.16532
CH-LT2m (C799F)	17.556	0.0830415	-4.77526	4.94135
CH-LT2m (C799F)	18.8247	-0.239621	-5.25055	4.77131
CH-LT2m (C799F)	20.1851	-0.523813	-5.69202	4.64439
CH-LT2m (C799F)	21.6438	-0.773933	-6.09953	4.55166
CH-LT2m (C799F)	23.2079	-0.99392	-6.47369	4.48585
CH-LT2m (C799F)	24.8851	-1.18729	-6.81567	4.44109
CH-LT2m (C799F)	26.6835	-1.35718	-7.12702	4.41267
CH-LT2m (C799F)	28.6118	-1.50637	-7.40954	4.39681
CH-LT2m (C799F)	30.6795	-1.63733	-7.66517	4.39052
CH-LT2m (C799F)	32.8967	-1.75225	-7.8959	4.39141
CH-LT2m (C799F)	35.274	-1.85306	-8.10372	4.3976
CH-LT2m (C799F)	37.8232	-1.94147	-8.29054	4.4076
CH-LT2m (C799F)	40.5565	-2.01899	-8.45824	4.42025
CH-LT2m (C799F)	43.4875	-2.08695	-8.60853	4.43464
CH-LT2m (C799F)	46.6302	-2.14651	-8.74307	4.45006
CH-LT2m (C799F)	50	-2.1987	-8.86337	4.46597
CH-LT3m (M794I)	0.05	107.586	92.363	122.81
CH-LT3m (M794I)	0.0536134	107.552	92.4046	122.699
CH-LT3m (M794I)	0.0574879	107.513	92.4494	122.577
CH-LT3m (M794I)	0.0616423	107.47	92.4973	122.442
CH-LT3m (M794I)	0.0660971	107.421	92.5484	122.294
CH-LT3m (M794I)	0.0708737	107.367	92.6029	122.131
CH-LT3m (M794I)	0.0759956	107.306	92.6607	121.951
CH-LT3m (M794I)	0.0814875	107.238	92.7218	121.754
CH-LT3m (M794I)	0.0873764	107.162	92.786	121.538
CH-LT3m (M794I)	0.0936909	107.077	92.8532	121.3
CH-LT3m (M794I)	0.100462	106.981	92.923	121.04
CH-LT3m (M794I)	0.107722	106.875	92.9949	120.755
CH-LT3m (M794I)	0.115506	106.756	93.0683	120.443
CH-LT3m (M794I)	0.123854	106.622	93.1424	120.102
CH-LT3m (M794I)	0.132804	106.474	93.216	119.731
CH-LT3m (M794I)	0.142402	106.307	93.2877	119.327
CH-LT3m (M794I)	0.152693	106.122	93.3557	118.887
CH-LT3m (M794I)	0.163727	105.914	93.4176	118.411
CH-LT3m (M794I)	0.17556	105.683	93.4705	117.895
CH-LT3m (M794I)	0.188247	105.425	93.511	117.339
CH-LT3m (M794I)	0.201851	105.137	93.5345	116.74
CH-LT3m (M794I)	0.216438	104.816	93.5357	116.097
CH-LT3m (M794I)	0.232079	104.46	93.5081	115.411
CH-LT3m (M794I)	0.248851	104.062	93.4438	114.681
CH-LT3m (M794I)	0.266835	103.621	93.3335	113.908
CH-LT3m (M794I)	0.286118	103.13	93.1659	113.095
CH-LT3m (M794I)	0.306795	102.586	92.9283	112.244
CH-LT3m (M794I)	0.328967	101.983	92.6059	111.36
CH-LT3m (M794I)	0.35274	101.315	92.1828	110.447
CH-LT3m (M794I)	0.378232	100.577	91.6417	109.512
CH-LT3m (M794I)	0.405565	99.7617	90.9654	108.558
CH-LT3m (M794I)	0.434875	98.8634	90.1381	107.589
CH-LT3m (M794I)	0.466302	97.8753	89.1465	106.604
CH-LT3m (M794I)	0.5	96.7904	87.9812	105.6
CH-LT3m (M794I)	0.536134	95.602	86.6379	104.566
CH-LT3m (M794I)	0.574878	94.3033	85.1176	103.489
CH-LT3m (M794I)	0.616423	92.8877	83.426	102.349
CH-LT3m (M794I)	0.660971	91.3493	81.5727	101.126
CH-LT3m (M794I)	0.708737	89.6826	79.5703	99.7949
CH-LT3m (M794I)	0.759956	87.8829	77.433	98.3328
CH-LT3m (M794I)	0.814875	85.9467	75.1761	96.7174
CH-LT3m (M794I)	0.873764	83.8719	72.8148	94.929
CH-LT3m (M794I)	0.936909	81.6578	70.3639	92.9517
CH-LT3m (M794I)	1.00462	79.3057	67.837	90.7744
CH-LT3m (M794I)	1.07722	76.8189	65.246	88.3919
CH-LT3m (M794I)	1.15506	74.2029	62.6002	85.8057
CH-LT3m (M794I)	1.23854	71.4656	59.9064	83.0247
CH-LT3m (M794I)	1.32804	68.6171	57.1681	80.066
CH-LT3m (M794I)	1.42402	65.6699	54.3855	76.9544
CH-LT3m (M794I)	1.52693	62.639	51.5561	73.7219
CH-LT3m (M794I)	1.63727	59.5409	48.6753	70.4064
CH-LT3m (M794I)	1.7556	56.3939	45.7386	67.0493
CH-LT3m (M794I)	1.88247	53.2177	42.7433	63.6921
CH-LT3m (M794I)	2.01851	50.0325	39.692	60.373
CH-LT3m (M794I)	2.16438	46.8589	36.5947	57.123
CH-LT3m (M794I)	2.32079	43.717	33.4703	53.9637
CH-LT3m (M794I)	2.48851	40.6263	30.346	50.9066
CH-LT3m (M794I)	2.66835	37.6049	27.2552	47.9547
CH-LT3m (M794I)	2.86118	34.6694	24.2342	45.1045
CH-LT3m (M794I)	3.06795	31.8341	21.3186	42.3497
CH-LT3m (M794I)	3.28967	29.1114	18.5399	39.6829
CH-LT3m (M794I)	3.5274	26.5112	15.9241	37.0983
CH-LT3m (M794I)	3.78232	24.041	13.4901	34.5919
CH-LT3m (M794I)	4.05565	21.706	11.2495	32.1625
CH-LT3m (M794I)	4.34875	19.5093	9.20743	29.8112
CH-LT3m (M794I)	4.66302	17.4519	7.3625	27.5413
CH-LT3m (M794I)	5	15.5329	5.70828	25.3576
CH-LT3m (M794I)	5.36134	13.7501	4.23397	23.2662
CH-LT3m (M794I)	5.74878	12.0996	2.92544	21.2738
CH-LT3m (M794I)	6.16423	10.5769	1.76611	19.3877
CH-LT3m (M794I)	6.60971	9.17632	0.737765	17.6149
CH-LT3m (M794I)	7.08737	7.89175	-0.178699	15.9622
CH-LT3m (M794I)	7.59956	6.71665	-1.00253	14.4358
CH-LT3m (M794I)	8.14875	5.64425	-1.75244	13.0409
CH-LT3m (M794I)	8.73764	4.66771	-2.44584	11.7813
CH-LT3m (M794I)	9.36909	3.78022	-3.09816	10.6586
CH-LT3m (M794I)	10.0462	2.97511	-3.72216	9.67238
CH-LT3m (M794I)	10.7722	2.24593	-4.32739	8.81924
CH-LT3m (M794I)	11.5506	1.58649	-4.92003	8.093
CH-LT3m (M794I)	12.3854	0.990921	-5.50305	7.48489
CH-LT3m (M794I)	13.2804	0.45369	-6.07672	6.9841
CH-LT3m (M794I)	14.2402	-0.0303896	-6.63941	6.57863
CH-LT3m (M794I)	15.2693	-0.466149	-7.18837	6.25607
CH-LT3m (M794I)	16.3727	-0.858063	-7.72044	6.00431
CH-LT3m (M794I)	17.556	-1.21026	-8.23262	5.81209
CH-LT3m (M794I)	18.8247	-1.52655	-8.72237	5.66927
CH-LT3m (M794I)	20.1851	-1.8104	-9.18775	5.56696
CH-LT3m (M794I)	21.6438	-2.06499	-9.62749	5.49751
CH-LT3m (M794I)	23.2079	-2.29323	-10.0409	5.45447
CH-LT3m (M794I)	24.8851	-2.49773	-10.4279	5.43241
CH-LT3m (M794I)	26.6835	-2.68091	-10.7887	5.42684
CH-LT3m (M794I)	28.6118	-2.84491	-11.1239	5.43407
CH-LT3m (M794I)	30.6795	-2.9917	-11.4345	5.45105
CH-LT3m (M794I)	32.8967	-3.12305	-11.7214	5.47531
CH-LT3m (M794I)	35.274	-3.24054	-11.9859	5.50485
CH-LT3m (M794I)	37.8232	-3.34562	-12.2293	5.53804
CH-LT3m (M794I)	40.5565	-3.43958	-12.4528	5.5736
CH-LT3m (M794I)	43.4875	-3.52357	-12.6576	5.6105
CH-LT3m (M794I)	46.6302	-3.59864	-12.8452	5.64792
CH-LT3m (M794I)	50	-3.66573	-13.0167	5.68524
